# Supplementary material for: Psychometric Properties of the Perinatal Anxiety Screening Scale Administered to Italian Women in the Perinatal Period
Source: Front Psychiatry. 2021 Jun 22;12:684579. doi: 10.3389/fpsyt.2021.684579 (PMC8257936; doi:10.3389/fpsyt.2021.684579)
Supplement: Supplementary file 2 [file Table_1.XLSX]

## Sheet: I TRIMESTER
Code	Perinatal period	Age	Citizenship	Marital status	Education	Job Y/N	Partner Y/N	Partner's age	Partner's education	Partner's job Y/N	Partner's psy dis. Y/N	Med condition Y/N	Drug for med condition Y/N	Psy history Y/N	Past psy drugs Y/N	Current psy drugs Y/N	Family psy history Y/N	Regular menses Y/N	Premenstr syndr Y/N	Other at term pregn Y/N	Abortions Y/N	Past assisted fertilisation	Sleep disturbance	Coffee/Tea/ CocaCola/Other I Visit	Tobacco I Visit	Alcohol I Visit Y/N	Substance use I Visit	Planned index pregnancy	Medically assisted planned pregnancy	Vomiting episodes	Perinatal psy during past pregnancies	Index pregnancy complications Y/N	Bedridden	Hospitalisation index pregn	Stressful events last year Y/N	HAM-D Mood	HAM-D Guilt	HAM-D Suicide	HAM-D Initial Insomnia	HAM-D Central Insomnia	HAM-D Late Insomnia	HAM-D Interests	HAM-D Retardation	HAM-D Agitation	HAM-D Psychic anxiety	HAM-D Somatic anxiety	HAM-D Som Gastroint	HAM-D Som General	HAM-D Som Genital
CD03	I trimester	37	Italian	3	3	1	1	39	3	1	0	1	1	1	1	1	1	1	1	0	1	0	2	0	0	0	0	1	0	0	NA	0	0	0	1	3	2	0	1	1	0	4	0	4	4	3	1	1	0
CD07	I trimester	25	Italian	3	3	1	1	32	3	1	0	0	0	1	1	1	1	1	1	0	0	0	2	0	0	0	0	0	0	0	NA	0	0	0	0	0	0	0	1	2	1	0	0	2	3	4	0	1	0
CD11	I trimester	39	Italian	3	4	1	1	54	4	1	0	1	0	1	0	0	1	NV	NV	1	0	0	3	0	1	0	0	1	0	0	0	0	0	0	0	3	2	0	2	2	2	2	0	2	3	2	1	1	1
CD24	I trimester	27	Italian	2	4	1	1	32	4	1	0	0	0	1	1	0	1	1	1	0	0	0	1	0	0	0	0	0	0	1	NA	0	0	0	0	2	1	0	0	0	0	1	0	2	4	2	0	1	1
CD29	I trimester	40	American	3	4	1	1	41	3	1	0	1	0	1	1	1	0	0	1	1	0	0	2	0	0	0	0	1	0	1	1	1	0	0	1	2	0	0	0	2	0	0	1	0	2	0	0	1	1
CD30	I trimester	35	Italian	2	3	1	1	37	3	1	0	0	0	1	1	1	1	1	0	1	1	0	2	0	0	0	0	1	0	1	0	1	0	0	1	2	0	0	1	1	1	2	0	0	1	1	0	1	1
CD49	I trimester	34	Romanian	3	1	0	1	61	4	0	0	0	0	1	1	1	1	1	1	1	1	0	1	0	0	0	0	0	0	0	1	0	0	0	1	1	1	0	0	1	0	0	0	2	3	2	0	0	0
CD76	I trimester	40	Italian	3	3	1	1	39	3	1	1	0	0	1	1	1	1	0	0	1	0	1	0	0	1	0	0	0	0	1	0	1	1	0	1	0	0	0	0	0	0	0	0	2	1	1	0	0	0
CD97	II trimester	37	Italian	3	4	1	1	39	4	1	1	0	0	1	1	1	1	1	0	0	0	1	2	0	0	0	0	1	4	0	nv	0	1	0	1	1	1	0	1	0	1	1	0	1	1	2	0	1	0
CD98	II trimester	35	Italian	3	2	1	1	44	2	1	0	0	0	1	1	0	0	0	1	1	0	0	2	0	0	0	0	0	0	1	1	0	0	0	1	3	2	0	2	1	2	1	0	1	1	1	1	0	0
CD100	II trimester	38	Italian	3	4	1	1	40	3	1	0	1	1	1	1	0	1	1	0	0	1	1	1	0	0	0	0	1	1	0	1	1	1	NA	0	2	2	0	1	2	2	4	0	1	4	0	0	0	0
CD103	II trimester	30	Italian	2	2	0	1	42	4	1	1	0	0	1	1	1	0	1	0	0	0	0	0	0	0	0	0	1	0	1	0	0	0	0	0	0	1	0	0	1	0	1	1	0	0	0	0	0	0
CD110	II trimester	36	Italian	3	4	1	1	40	4	1	0	1	1	1	1	1	1	0	1	1	0	0	2	0	0	0	0	1	0	0	0	0	0	0	1	3	1	2	1	1	1	1	0	2	2	1	0	1	0
CD50	III trimester	33	Chilean	3	4	0	1	44	4	1	0	1	1	1	1	1	1	1	1	0	0	0	0	0	0	0	0	0	0	0	0	0	0	0	0	1	0	0	0	0	0	2	0	1	1	0	0	0	0
CD77	III trimester	42	Italian	3	3	1	1	47	3	1	0	0	0	1	1	1	1	1	1	0	1	0	2	0	0	0	0	1	0	0	1	0	0	0	0	3	2	0	0	2	1	0	0	0	4	3	1	1	0
CD79	III trimester	37	Italian	2	4	1	1	36	4	1	1	0	0	0	0	1	0	1	1	0	0	0	2	0	1	0	0	0	0	0	0	1	0	0	1	1	0	0	2	1	1	1	0	2	1	1	1	1	0
CD80	III trimester	31	Italian	1	3	0	0	NA	NA	NA	NA	0	0	1	1	1	1	1	0	0	0	0	2	0	0	0	0	0	0	0	NA	0	0	1	1	2	0	0	0	0	0	2	0	0	0	0	0	0	0
CD104	III trimester	36	Italian	3	4	1	1	45	4	1	0	1	0	1	1	0	1	1	1	0	0	1	2	0	0	0	0	1	0	1	0	1	0	1	1	1	0	0	2	2	2	0	0	0	0	0	0	0	0
CD108	III trimester	46	Italian	3	3	1	1	41	4	1	1	1	1	0	0	0	0	1	1	0	0	NV	2	0	0	0	1	NV	NV	1	NV	1	1	0	1	0	0	0	1	1	0	0	0	0	0	0	0	0	0
CD113	III trimester	NV	NV	NV	NV	NV	NV	NV	NV	NV	NV	NV	NV	NV	NV	0	NV	NV	NV	NV	NV	NV	NV	NV	NV	NV	NV	NV	NV	NV	NV	NV	NV	NV	NV	2	2	0	1	1	0	1	0	2	3	2	0	0	0
CD25	1 month postpartum	37	Moroccan	3	3	1	1	40	2	1	1	1	0	1	1	0	0	1	1	1	0	0	3	0	0	0	0	1	0	1	1	1	0	1	1	3	0	0	0	2	0	0	0	1	3	1	2	0	1
CD75	1 month postpartum	30	Italian	3	3	1	1	37	3	1	0	0	0	1	0	0	1	1	1	1	1	0	2	0	0	0	0	1	0	2	1	1	1	1	1	2	1	0	0	0	0	0	0	0	2	2	0	1	2
CD78	1 month postpartum	37	Italian	3	3	0	1	39	3	1	0	1	0	0	0	0	1	1	0	1	1	1	0	0	0	0	0	0	0	0	0	0	0	0	1	2	1	0	1	1	0	1	0	1	1	2	0	0	0
CD86	1 month postpartum	33	Italian	3	4	1	1	33	4	1	1	0	0	1	1	0	0	1	0	0	0	0	0	0	0	1	0	1	0	1	NA	NV	0	1	1	1	1	0	0	0	0	1	0	0	1	0	0	0	0
CD96	1 month postpartum	38	Italian	3	3	0	1	40	4	0	0	0	0	0	0	0	1	1	0	1	0	0	2	0	0	0	0	1	0	1	0	0	0	0	1	1	1	0	0	0	0	2	0	2	1	0	0	0	0
CD02	2-3 months postpartum	41	Italian	3	3	1	1	NV	4	1	0	0	0	1	1	1	1	NV	NV	1	0	0	2	NV	NV	NV	NV	1	0	1	NV	1	0	0	1	3	1	0	2	2	1	1	1	1	4	3	0	1	0
CD04	2-3 months postpartum	37	Italian	3	4	1	1	39	4	1	1	1	1	0	0	1	0	1	1	1	0	0	0	0	0	0	0	1	0	0	NV	0	0	0	1	3	1	0	0	0	0	0	0	2	3	3	1	0	0
CD15	2-3 months postpartum	42	Italian	3	4	1	1	51	3	1	1	1	1	0	0	1	1	1	1	1	1	0	1	0	1	0	0	0	0	1	1	1	1	1	1	4	1	0	2	1	1	3	2	1	3	3	1	1	0
CD32	2-3 months postpartum	37	Italian	3	4	1	1	42	4	1	0	1	0	1	1	1	1	1	1	1	0	1	2	0	0	0	0	1	1	1	NV	1	1	0	1	1	0	0	2	0	0	0	0	1	3	1	0	1	0
CD59	2-3 months postpartum	31	Italian	3	2	1	1	NV	NV	NV	0	1	0	1	0	1	1	1	NV	1	0	0	2	0	0	0	0	1	0	2	NV	1	1	1	0	3	2	2	0	2	2	2	2	2	4	3	2	2	2
CD68	2-3 months postpartum	32	Italian	3	4	1	1	45	3	1	0	0	0	1	0	0	0	0	0	1	0	0	0	0	0	0	0	1	0	0	0	0	0	0	1	3	2	0	0	0	0	1	0	2	3	1	0	1	2
CD83	2-3 months postpartum	32	Rumena	3	3	0	1	45	3	1	1	0	0	1	1	0	0	0	1	1	1	0	1	0	1	0	0	1	0	2	0	NV	NV	0	1	1	1	0	1	0	0	0	0	0	1	2	0	0	0
CD84	2-3 months postpartum	50	Tedesca	3	4	1	1	50	3	1	1	0	0	1	1	1	0	1	1	1	0	NV	2	0	0	0	0	0	0	1	0	0	0	0	1	3	2	0	0	2	0	1	0	1	1	0	0	0	0
CD109	2-3 months postpartum	37	Italian	4	4	1	1	45	3	1	0	0	0	0	0	1	0	1	0	1	0	0	2	0	0	0	0	0	0	1	0	1	1	0	1	3	0	0	2	2	1	0	0	0	0	1	0	0	0
CD06	4-6 months postpartum	35	Italian	2	3	1	0	35	3	1	0	0	0	1	0	1	1	1	0	1	1	0	2	0	1	1	0	1	0	0	1	1	1	0	1	2	0	0	0	0	0	2	0	4	4	3	0	0	0
CD12	4-6 months postpartum	40	Italian	3	3	1	1	43	0	1	0	0	0	1	0	1	1	1	0	1	0	0	2	0	1	1	0	1	0	0	0	1	0	0	0	1	0	0	0	1	0	1	0	0	1	2	0	0	0
CD13	4-6 months postpartum	26	Italian	3	3	1	1	26	2	1	1	1	1	1	1	1	0	1	1	1	0	0	0	0	0	0	0	1	0	0	0	0	0	0	0	3	1	0	0	0	0	0	1	0	1	0	0	0	0
CD18	4-6 months postpartum	42	Italian	3	3	0	1	43	4	1	1	1	0	1	1	1	1	1	1	1	1	1	0	0	0	0	0	1	5	0	1	1	1	0	0	0	0	0	0	1	1	0	0	0	0	0	0	0	0
CD19	4-6 months postpartum	34	Italian	3	3	1	1	34	3	1	1	0	0	1	0	0	1	0	1	1	0	0	2	0	0	0	0	0	0	NV	NV	0	0	0	1	3	2	1	2	2	2	3	1	1	3	3	0	1	3
CD22	4-6 months postpartum	37	Italian	3	4	1	1	43	4	1	0	0	0	0	0	1	1	0	0	1	0	0	0	0	1	0	1	1	0	0	1	0	0	0	0	3	2	0	2	2	2	1	0	0	1	0	0	0	0
CD38	4-6 months postpartum	38	Italian	3	4	1	1	38	3	1	0	0	0	0	0	0	1	0	0	1	0	0	2	0	1	0	0	1	0	0	0	0	0	0	1	2	0	0	0	1	0	2	0	2	2	0	0	0	0
CD74	4-6 months postpartum	31	Italian	3	4	1	1	30	4	1	0	0	0	1	1	0	1	1	0	0	0	0	0	0	0	0	0	1	0	0	0	0	0	0	1	1	0	0	0	1	0	1	0	0	0	2	1	1	0
CD92	4-6 months postpartum	35	Italian	3	4	0	1	42	3	1	0	0	0	1	1	0	1	1	0	1	1	0	1	0	0	0	0	0	0	1	1	1	0	0	1	4	2	0	0	0	0	2	0	1	3	0	0	0	0
CD93	4-6 months postpartum	40	Italian	3	4	1	1	45	3	1	0	0	1	0	NV	0	0	1	1	0	1	1	2	0	0	0	0	1	4	0	NA	1	1	0	0	1	2	0	1	1	1	0	0	0	1	1	0	0	0
CD94	4-6 months postpartum	36	Italian	3	3	1	1	39	3	1	0	0	0	0	0	0	NV	0	1	0	0	0	NV	0	0	0	0	0	0	1	0	0	0	0	1	0	0	0	0	0	0	1	0	0	0	0	0	0	0
CD101	4-6 months postpartum	36	Italian	3	4	1	1	40	4	1	1	0	0	1	0	0	0	1	1	1	0	0	1	0	0	0	0	0	0	0	0	0	0	0	1	2	0	0	1	0	0	1	0	1	3	2	1	0	2
CD114	4-6 months postpartum	39	Italian	3	3	1	1	45	3	1	0	1	1	0	0	0	1	0	1	1	0	0	2	0	0	0	0	1	0	0	NV	1	1	0	1	2	1	0	0	1	1	2	0	0	1	0	0	0	0
CD17	7-12 months postpartum	27	Italian	3	3	0	1	33	3	1	1	1	0	1	0	1	1	1	1	1	0	0	1	0	0	0	0	1	0	1	1	1	0	1	1	3	1	0	1	0	0	2	0	2	3	2	1	2	2
CD20	7-12 months postpartum	40	Italian	3	4	1	1	41	4	1	1	0	0	0	0	1	0	1	1	1	0	0	2	0	0	0	0	1	0	NV	0	0	0	0	0	2	1	0	1	2	2	1	0	1	1	0	0	0	0
CD23	7-12 months postpartum	26	Italian	3	3	0	1	34	3	1	0	0	0	1	1	1	1	0	1	1	0	0	0	0	1	0	0	0	0	1	NV	0	0	0	0	2	1	0	2	2	2	0	0	0	4	3	0	2	0
CD28	7-12 months postpartum	37	Italian	3	4	1	1	43	3	1	0	1	1	1	1	1	1	1	1	1	0	0	1	0	0	0	0	1	0	0	NV	0	0	0	1	3	1	0	1	1	0	1	0	1	3	2	0	1	2
CD31	7-12 months postpartum	40	Italian	3	4	1	1	39	3	1	0	1	0	1	1	1	1	0	1	0	0	1	0	0	0	0	0	1	3	1	NA	1	1	0	1	0	1	0	0	0	0	0	0	1	1	0	0	0	0
CD36	7-12 months postpartum	39	Italian	3	3	1	1	42	3	1	0	1	0	1	1	1	1	0	0	1	0	1	2	0	0	0	0	1	3	NV	NV	0	0	0	0	0	1	0	1	0	0	0	0	0	0	0	0	0	0
CD38B	7-12 months postpartum	38	Italian	3	4	1	1	38	3	1	0	0	0	0	0	0	1	0	0	1	0	0	2	0	1	0	0	1	0	0	0	0	0	0	1	1	1	0	0	0	0	0	0	0	0	0	0	0	0
CD62	7-12 months postpartum	39	Italian	3	4	0	1	40	3	1	0	0	0	1	1	1	1	1	0	1	0	0	0	0	0	0	0	1	0	0	1	1	1	1	0	3	1	0	0	0	0	1	0	1	4	1	0	0	1
CD91	7-12 months postpartum	41	Italian	3	4	1	1	43	4	0	1	1	1	1	1	1	1	1	1	1	1	1	0	0	1	0	0	1	1	1	1	1	1	1	1	3	1	1	0	0	1	2	1	0	0	2	0	0	0
CD102	7-12 months postpartum	22	Italian	3	3	1	1	23	3	1	0	0	0	0	1	0	0	1	1	1	0	0	0	0	0	0	0	1	0	0	0	0	0	0	1	4	1	0	0	0	0	0	4	3	2	0	0	0	0
CD106	7-12 months postpartum	31	Albanian	3	4	0	1	32	4	1	0	0	0	1	0	0	0	1	1	0	0	0	1	0	0	0	0	1	0	1	1	0	0	NA	1	1	1	0	2	1	0	0	0	2	2	2	1	0	0
CD111	7-12 months postpartum	37	Italian	3	2	1	1	36	3	1	0	1	1	0	NV	1	0	0	1	0	0	0	2	0	0	0	0	1	0	0	1	1	1	1	1	2	1	0	1	1	0	2	0	1	1	1	0	0	0
CD112	7-12 months postpartum	29	Italian	1	4	0	0	NA	NA	NA	NV	NV	NV	NV	NV	0	NV	NV	NV	1	NV	NV	NV	NV	NV	NV	NV	NV	NV	NV	NV	NV	NV	NV	NV	1	1	0	1	2	0	1	0	1	3	2	2	0	0
[truncated: 47 more columns]
