# Supplementary material for: Psychometric Properties of the Perinatal Anxiety Screening Scale Administered to Italian Women in the Perinatal Period
Source: Front Psychiatry. 2021 Jun 22;12:684579. doi: 10.3389/fpsyt.2021.684579 (PMC8257936; doi:10.3389/fpsyt.2021.684579)
Supplement: Supplementary file 3 [file Table_2.XLSX]

## Sheet: Foglio1
Code	Gestational week	Age	Citizenship	Marital status	Education	Job Y/N	Partner	Partner's age	Partner's education	Partner's job Y/N	Partner's psy disorders Y/N	Medical conditions Y/N	Current drug for med condition	Psy history	Past psy drugs	Current psy drugs	Family psy history	Regular menses	Premenstr syndr	Other at term pregnancies	Abortions	Past assisted fertilisation Y/N	Sllep change Y/N	Caffeine Y/N	Tobacco Y/N	Alcohol Y/N	Substance use	Planned index pregnancy	Medically-assisted index pregnancy-type	Medically-assisted index pregnancy-Y/N	Vomiting episodes	Past peritnatal psy disord Y/N	Pregnancy complications Y/N	Bedridden	Hospitalisation in current pregnancy	Stressful events last year Y/N	TEMPS-A depr	TEMPS-A cyclothy	TEMPS-A hyperthy	TEMPS-A Irritable	TEMPS anxious	TEMPS Prevalent temp	MDQ part 1	MDQ part 2 (1/0)	MDQ part 3	MDQ outcome	MDQ family	MDQ Diagnosis	HCL 32 a/e
D255	40	34	Italian	3	4	1	1	35	4	1	1	1	0	0	0	0	0	1	0	1	0	0	0	0	0	0	0	1	0	0	1	0	1	0	0	0	4	0	11	1	2	3	4	1	0	0	0	0	8
D256	37	34	Italian	2	4	1	1	37	3	1	0	1	1	0	0	0	0	0	1	0	0	0	0	0	0	0	0	1	0	0	1	0	0	0	0	0	NV	NV	NV	NV	NV	NV	1	NA	NA	0	0	0	NV
D257	38	32	Italian	2	4	1	1	33	3	1	0	0	0	0	0	0	0	1	0	0	0	0	0	0	0	0	0	1	0	0	0	0	0	0	0	0	3	0	9	0	0	3	0	NA	NA	0	0	0	7
D258	39	27	Foreign	2	3	0	1	32	2	1	0	0	0	0	0	0	0	1	NV	1	0	0	1	0	0	0	0	1	0	0	1	1	0	1	1	0	NV	NV	NV	NV	NV	NV	3	NV	NV	0	0	0	5
D259	37	39	Italian	3	4	1	1	42	4	1	0	1	1	1	1	1	1	0	0	0	0	1	0	0	0	0	0	1	1	1	1	0	1	0	0	0	13	10	4	4	12	1	4	1	3	0	1	1	8
D260	38	34	Italian	3	4	1	1	37	4	1	0	0	0	1	0	0	NV	0	0	0	0	0	1	0	0	0	0	1	0	1	1	0	0	1	0	1	5	2	12	2	5	3	5	1	0	0	0	1	11
D261	37	38	Italian	4	3	1	1	40	3	1	1	1	1	0	0	0	1	1	0	1	1	0	0	0	0	0	0	1	0	1	0	0	0	0	0	1	0	3	12	1	2	3	6	1	3	0	0	0	16
D262	38	30	Foreign	3	4	1	1	34	3	1	0	0	0	0	0	0	0	0	0	0	0	0	1	0	0	0	0	1	0	1	0	0	0	0	0	0	7	3	12	0	3	3	2	0	0	0	0	0	5
D263	37	30	Italian	3	3	0	1	31	2	1	1	0	0	0	0	0	0	1	0	0	0	0	0	0	1	0	0	0	0	1	0	0	0	0	0	1	5	2	4	4	4	1	1	NA	NA	0	0	0	7
D264	39	36	Italian	3	4	1	1	40	4	1	0	0	0	0	0	0	0	1	1	1	0	0	1	0	0	0	0	1	0	1	1	0	1	1	0	1	5	1	7	2	6	3	1	NA	NA	0	NV	NV	15
D265	39	37	Italian	3	4	1	1	39	3	1	0	0	0	0	0	0	1	0	1	0	0	0	1	0	0	0	0	1	0	1	1	0	0	0	0	0	7	3	11	1	13	5	5	0	2	0	0	0	13
D266	37	32	Italian	2	4	1	1	21	3	0	0	1	0	0	0	0	0	1	0	0	1	0	0	0	1	0	0	0	0	1	0	0	0	0	0	0	5	2	13	1	1	3	0	NV	NV	0	0	0	3
D267	37	37	Italian	3	3	0	1	39	3	1	0	0	0	0	0	0	0	0	1	0	0	0	1	1	0	0	0	0	0	1	1	0	0	0	0	0	8	1	7	2	10	5	0	NA	NA	0	0	0	8
D268	37	26	Italian	3	3	1	1	27	3	1	0	0	0	0	0	0	0	1	1	0	0	0	1	0	0	0	0	1	0	1	0	0	0	0	0	1	8	4	11	4	12	5	4	0	0	0	0	0	1
D269	39	31	Italian	3	4	1	1	33	3	1	0	0	0	0	0	0	1	1	1	1	0	0	1	0	0	0	0	1	0	1	0	0	0	0	0	0	3	3	13	0	6	3	2	NV	NV	0	0	0	11
D270	39	37	Italian	3	3	1	1	38	4	1	0	0	0	0	0	0	0	1	0	0	1	0	0	0	0	0	0	0	0	1	0	0	1	1	1	0	4	1	16	0	0	3	0	NA	NA	0	0	0	1
D271	38	30	Italian	2	4	1	1	32	3	1	0	0	0	0	0	0	0	1	0	1	0	0	1	0	0	0	0	1	0	1	0	0	0	1	0	0	5	0	12	0	4	3	0	NA	NA	0	0	0	12
D272	40	34	Italian	3	3	1	1	39	3	1	0	0	0	0	0	0	0	1	0	1	1	0	0	0	1	1	0	0	0	1	0	0	0	0	0	0	3	1	8	0	0	3	4	0	0	0	0	0	1
D273	39	32	Italian	3	4	1	1	37	4	1	0	0	0	0	0	0	0	1	0	0	0	0	1	0	0	0	0	0	0	1	1	0	0	0	0	0	4	1	12	0	1	3	0	NA	NA	0	0	0	1
D274	39	38	Italian	3	4	1	1	33	4	1	0	0	0	1	0	0	0	1	0	1	1	0	1	0	0	0	0	0	0	1	1	0	0	1	0	0	5	0	7	0	3	3	1	NA	NA	0	0	0	16
D275	39	26	Italian	3	3	1	1	42	4	1	1	0	0	0	0	0	1	1	1	1	0	0	0	0	0	0	0	1	0	1	0	0	0	0	0	0	7	2	6	2	5	1	3	0	0	0	0	0	6
D276	40	36	Italian	2	4	1	1	36	4	1	0	0	0	0	0	0	0	1	1	0	1	0	0	1	0	0	0	1	0	1	0	NV	0	1	0	0	4	2	8	0	2	3	3	1	0	0	0	0	13
D277	39	25	Italian	3	4	1	1	27	4	1	0	0	0	0	0	0	0	1	0	0	0	0	1	0	0	0	0	1	0	1	0	0	1	0	0	0	NV	NV	NV	NV	NV	NV	2	1	1	0	0	0	1
D278	38	40	Italian	3	4	1	1	41	3	1	0	1	1	0	0	0	1	1	0	1	1	0	1	0	0	0	0	1	0	0	1	0	0	0	0	0	5	1	4	0	3	1	2	0	1	0	NV	NV	6
D279	39	32	Italian	3	3	1	1	40	3	1	0	1	0	0	0	0	0	1	0	1	0	0	1	0	0	0	0	1	0	0	0	1	0	0	0	0	4	2	11	0	1	3	5	1	1	0	0	0	8
D280	40	21	Italian	3	3	1	1	24	3	1	0	0	0	0	0	0	0	0	1	0	0	0	1	0	0	0	0	0	0	0	1	1	0	0	0	1	8	NV	NV	NV	NV	NV	5	0	1	0	NV	NV	7
D281	39	35	Italian	3	4	1	1	41	4	1	0	0	0	0	0	0	0	1	1	1	0	0	1	0	0	0	0	1	0	0	0	0	0	0	0	0	5	2	15	0	2	3	5	0	1	0	0	0	16
D282	38	28	Italian	3	4	1	1	29	3	1	1	0	0	0	0	0	1	1	0	0	0	0	0	0	0	0	0	0	0	0	1	0	0	0	0	1	5	0	11	3	2	3	2	1	1	0	0	0	8
D283	37	36	Italian	3	4	1	1	49	3	1	0	0	0	0	0	0	0	1	1	0	0	0	1	0	0	0	0	1	0	0	0	NV	0	0	0	0	8	4	2	5	13	5	7	1	0	1	0	0	16
D284	37	35	Foreign	3	4	1	1	38	3	1	0	0	0	0	0	0	1	1	1	0	0	0	0	0	0	0	0	0	1	1	0	0	0	0	0	0	7	2	10	0	0	3	5	1	2	0	0	0	11
D285	39	32	Italian	3	4	1	1	34	3	1	0	0	0	0	0	0	0	1	1	1	0	0	1	0	0	0	0	1	0	0	0	0	0	0	0	0	4	1	11	1	2	3	0	NA	NA	0	0	0	11
D286	37	37	Italian	3	4	1	1	35	4	1	0	1	1	0	0	0	0	1	0	0	1	0	1	0	0	0	0	1	0	0	0	0	0	0	0	1	8	2	11	2	8	3	5	1	0	0	0	0	3
D287	36	30	Italian	3	4	1	1	33	3	1	0	0	0	0	0	0	0	1	0	0	0	0	1	1	0	0	0	1	0	0	0	0	0	0	0	0	7	2	3	0	5	1	3	0	0	0	0	0	7
D288	40	30	Foreign	3	3	0	1	28	2	1	0	0	0	0	0	0	1	0	0	0	0	0	0	0	0	0	0	1	0	0	1	0	1	0	0	0	5	6	17	2	8	3	1	NA	NA	0	0	0	12
D289	40	32	Italian	3	4	1	1	38	4	1	0	0	0	0	0	0	0	1	0	0	0	0	1	0	0	0	0	1	0	0	1	0	0	0	0	1	4	1	10	1	1	3	1	NA	NA	0	0	0	6
D290	40	22	Italian	1	3	1	0	NA	NA	NA	0	0	0	0	0	0	0	1	0	1	1	0	0	0	0	0	0	0	0	0	0	0	1	0	0	1	3	0	5	0	0	3	0	NA	NA	0	0	0	15
D291	37	34	Italian	3	4	1	1	45	4	1	0	0	0	1	1	0	1	1	0	1	1	0	0	0	0	0	0	1	0	0	1	0	1	1	1	0	6	0	9	1	2	3	0	NA	NA	0	0	0	9
D292	39	24	Italian	3	3	1	1	27	3	1	0	0	0	0	0	0	0	1	0	0	0	0	1	1	0	0	0	1	0	0	1	0	0	0	0	1	4	9	14	6	13	3	3	0	2	0	0	0	12
D293	37	34	Italian	3	4	1	1	37	4	1	0	0	0	0	0	0	0	1	0	0	0	0	0	0	0	0	0	1	0	0	0	0	0	0	0	0	3	4	16	2	2	3	0	NA	NA	0	0	0	4
D294	39	30	Italian	3	3	1	1	30	3	1	0	0	0	0	0	0	0	1	0	0	0	0	0	0	0	0	0	1	0	0	0	0	0	0	0	0	5	2	13	0	2	3	1	NA	NA	0	0	0	13
D295	39	37	Italian	3	3	1	1	43	3	1	0	1	1	0	0	0	0	0	1	0	1	0	1	1	0	0	0	1	0	0	1	0	1	0	0	1	6	0	14	0	5	3	5	1	0	0	0	0	8
D296	37	24	Italian	3	3	1	1	33	3	1	0	0	0	0	0	0	0	1	1	0	0	0	0	0	1	0	0	1	0	0	0	NV	0	0	0	0	5	2	18	NV	NV	NV	7	0	0	1	0	0	15
D297	38	37	Italian	2	4	1	1	42	3	1	0	0	0	0	0	0	0	1	0	0	0	0	1	0	0	0	0	1	0	0	0	0	0	0	0	1	6	0	7	1	1	3	4	0	0	0	0	0	7
D298	35	39	Italian	3	3	1	1	38	4	1	0	0	1	0	0	0	0	1	0	1	1	0	1	0	0	0	0	1	0	0	1	1	0	0	0	0	5	0	8	0	6	3	0	NA	NA	0	0	0	0
D299	37	36	Italian	3	3	0	1	37	3	1	0	0	0	0	0	0	0	1	1	1	1	0	0	0	0	0	0	0	0	0	2	0	0	0	0	1	6	9	11	6	11	3.5	5	0	1	0	0	0	6
D300	38	31	Italian	3	4	1	1	38	4	1	0	0	0	0	0	0	0	1	0	1	0	0	0	1	0	1	0	1	0	0	0	0	0	0	0	1	4	2	17	3	4	3	3	1	0	0	0	0	15
D301	37	40	Italian	3	4	1	1	45	4	1	0	0	0	0	0	0	0	0	0	1	0	0	1	0	0	0	0	1	0	0	0	0	0	0	0	1	4	0	5	0	3	3	2	0	3	0	0	0	2
D302	37	37	Italian	3	3	1	1	38	3	1	1	0	0	0	0	0	0	0	0	1	1	0	1	0	0	0	0	0	0	0	0	0	0	0	0	1	9	3	3	2	2	1	0	NA	NA	0	0	0	13
D303	36	30	Italian	3	4	1	1	29	4	1	0	0	0	0	0	0	0	1	1	0	0	0	0	0	0	0	0	1	0	0	2	0	1	1	0	1	5	6	8	3	8	3.5	1	NA	NA	0	0	0	5
D304	36	32	Italian	3	4	1	1	33	3	1	0	1	1	0	0	0	0	1	0	0	0	0	0	0	0	0	0	0	0	0	0	0	0	0	0	0	3	0	10	0	1	3	0	NA	NA	0	0	0	0
D305	39	37	Italian	3	4	1	1	38	4	1	0	0	0	0	0	0	0	1	0	0	0	0	0	0	0	0	0	1	0	0	0	0	0	0	0	0	4	0	9	0	2	3	1	NV	NV	NV	NV	NV	10
D306	40	35	Foreign	2	4	1	1	40	4	1	0	0	0	0	0	0	0	1	1	1	1	0	1	0	0	0	0	1	0	0	0	0	0	0	0	1	9	1	9	1	11	5	1	NA	NA	0	0	0	10
D307	39	38	Italian	3	3	0	1	40	3	1	0	0	0	0	0	0	0	1	1	1	0	0	0	0	1	0	0	0	0	0	0	0	0	0	0	1	5	0	4	1	2	1	0	NA	NA	0	0	0	3
D308	40	37	Italian	3	3	0	1	44	3	1	1	1	1	1	0	0	1	1	0	0	0	0	1	0	0	0	0	1	0	0	0	0	1	0	0	1	9	4	4	2	12	5	1	NA	NA	0	0	0	9
D309	41	29	Italian	3	4	1	1	32	3	1	0	0	0	0	0	0	0	1	1	1	0	0	1	0	0	0	0	0	0	0	1	0	0	0	0	0	4	1	6	0	12	5	0	NA	NA	0	0	0	7
D310	39	41	Italian	3	4	1	1	43	4	1	0	0	0	0	0	0	0	1	0	0	0	0	1	0	1	0	0	1	0	0	0	0	0	0	0	0	NV	NV	NV	NV	NV	NV	3	0	0	0	0	0	4
D311	39	37	Italian	3	3	0	1	38	2	1	0	0	0	1	0	0	1	1	1	0	1	0	1	0	0	0	0	1	0	0	0	0	1	1	0	1	9	3	3	2	8	1.5	3	NA	2	0	0	0	8
D312	40	37	Italian	3	4	0	1	37	4	1	0	1	0	0	0	0	0	1	0	1	0	0	1	0	0	0	0	1	0	0	1	0	1	0	0	0	5	0	5	2	5	1,3,5	0	NA	NA	0	0	0	14
D313	40	30	Italian	3	3	0	1	28	3	1	0	0	NA	0	0	0	0	1	1	1	0	0	0	1	1	0	0	1	0	0	1	0	0	0	0	0							NV	NV	NV	NV	NV	NV	NV
D314	37	33	Italian	3	3	1	1	36	3	1	0	0	0	0	0	0	0	1	0	0	0	0	1	0	0	0	0	0	0	0	0	0	0	0	0	0	5	2	11	1	4	3	1	NA	NA	0	0	0	0
D315	38	38	Foreign	3	4	1	1	35	4	1	0	0	0	0	0	0	0	0	0	1	1	0	1	1	0	0	0	1	0	0	1	0	0	0	0	0	4	1	12	2	1	3	3	1	0	0	0	0	3
D316	37	40	Italian	3	4	1	1	41	3	1	0	1	1	0	0	0	0	0	1	0	0	0	1	0	0	0	0	0	0	0	0	0	0	0	0	1	NV	NV	NV	NV	NV	NV	3	0	0	0	0	0	NV
D317	38	32	Italian	3	4	1	1	33	4	1	0	0	0	1	1	0	0	1	0	1	0	0	1	0	0	0	0	1	0	0	0	0	0	0	0	0	3	3	9	1	5	3	0	NA	NA	0	0	0	0
D318	39	34	Italian	3	4	1	1	36	4	1	1	0	0	1	0	0	0	1	0	0	0	0	1	0	0	0	0	1	0	0	0	0	1	0	0	1	6	1	14	4	7	3	2	0	0	0	0	0	15
D319	41	35	Italian	3	4	1	1	35	4	1	0	0	0	0	0	0	0	1	0	0	0	0	0	0	0	0	0	1	0	0	0	0	0	0	0	0	5	1	12	1	2	3	0	NA	NA	0	0	0	10
D320	40	30	Italian	3	4	1	1	34	3	1	0	0	0	0	0	0	1	1	1	0	0	0	1	1	0	0	0	1	0	0	0	0	0	0	0	1	12	8	1	5	14	5	5	NV	0	0	0	0	13
D321	40	27	Italian	3	4	0	1	29	3	1	0	0	NA	0	0	0	0	0	1	0	0	0	1	0	0	0	0	0	0	0	1	0	0	0	0	1	6	5	11	3	9	3	2	0	1	0	0	0	9
D322	38	40	Italian	3	3	1	1	42	2	1	0	0	NA	0	0	0	1	0	0	1	0	0	1	1	0	0	0	0	0	0	0	0	0	0	0	0	5	2	11	3	4	3	0	NA	NA	0	0	0	6
D323	40	38	Italian	3	4	1	1	40	4	1	0	0	NA	0	0	0	0	0	1	0	0	0	1	1	0	0	0	1	0	0	0	0	0	0	0	0	NV	NV	NV	NV	NV	NV	NV	NV	NV	NV	NV	NV	NV
D324	37	28	Italian	3	2	0	1	32	3	1	0	1	0	1	0	0	1	0	0	0	0	0	1	0	0	0	0	1	0	0	1	NV	1	0	0	1	9	4	11	10	10	3	0	NA	NA	0	1	0	14
D325	38	37	Italian	3	4	1	1	43	3	1	1	0	0	0	0	0	1	1	1	1	1	0	1	0	0	0	0	1	0	0	0	0	0	0	0	0	3	2	3	0	1	1.3	NV	NV	NV	NV	NV	NV	NV
D326	39	40	Italian	3	4	1	1	45	3	1	0	0	NA	0	0	0	0	1	1	0	0	0	1	0	0	0	0	1	0	0	0	0	0	0	0	0	5	3	17	2	1	3	NV	NV	NV	NV	NV	NV	NV
D327	35	39	Foreign	5	2	1	1	46	3	1	0	0	NA	0	0	0	0	1	0	1	0	0	1	1	0	0	0	0	0	0	1	0	1	1	0	0	NV	NV	NV	NV	NV	NV	NV	NV	NV	NV	NV	NV	NV
D328	37	38	Italian	3	3	0	1	39	2	1	0	0	NA	0	0	0	0	1	0	1	1	0	0	0	0	0	0	0	0	0	0	0	0	0	0	1	4	0	8	0	2	3	0	NA	NA	0	0	0	3
D329	39	34	Italian	3	4	1	1	38	4	1	0	1	1	0	0	0	0	1	0	0	0	0	0	1	0	0	0	1	0	0	0	NV	0	0	0	0	5	0	11	0	3	3	0	NA	NA	0	0	0	11
D330	37	30	Italian	3	4	1	1	32	4	1	0	0	0	1	0	0	0	1	1	0	0	0	1	1	0	0	0	1	0	0	0	0	0	0	0	1	6	5	11	6	6	3	7	1	0	1	0	0	15
D331	37	34	Italian	3	3	1	1	38	3	1	0	0	0	0	0	0	0	1	1	1	0	0	1	1	0	0	0	1	0	0	0	0	0	0	0	1	4	5	12	3	6	3	0	NA	NA	0	0	0	7
D332	38	46	Italian	3	3	1	1	50	3	1	0	1	1	1	0	0	1	1	0	0	1	0	1	1	0	0	0	1	0	0	1	0	1	1	0	1	6	5	10	2	4	3	4	0	0	0	0	0	6
D333	36	36	Italian	3	4	1	1	38	4	1	0	0	0	0	0	0	0	1	1	1	1	0	0	0	0	0	0	1	0	0	1	0	0	1	0	0	9	3	7	1	4	1	4	0	0	0	0	0	11
D334	39	29	Foreign	3	4	0	1	29	3	1	0	0	0	1	0	0	0	1	1	0	0	0	1	0	0	0	0	1	0	0	0	0	0	1	0	1	13	2	12	0	2	1	0	NA	NA	0	0	0	10
D335	34	34	Italian	3	3	1	1	34	4	1	0	0	0	0	0	0	0	NV	NV	NV	NV	NV	1	1	0	0	0	1	0	0	1	0	0	0	0	0	3	1	13	0	0	3	0	NA	NA	0	0	0	NV
D336	40	28	Italian	3	3	0	1	28	3	1	0	0	0	0	0	0	0	0	NV	0	0	0	1	1	0	0	0	1	1	1	0	0	0	0	0	1	5	5	11	1	3	3	1	NV	NV	0	NV	NV	5
D337	38	26	Italian	3	3	1	1	27	3	1	0	0	0	0	0	0	0	1	1	0	0	0	1	0	0	0	0	1	0	0	1	0	0	1	0	0	7	8	8	3	20	5	7	0	1	0	0	0	12
D338	38	36	Italian	3	3	1	1	39	4	1	0	1	1	0	0	0	0	1	0	0	0	0	0	1	0	0	0	1	0	0	1	NV	0	0	0	1	5	1	17	2	2	3	7	1	NV	1	0	0	4
D339	36	38	Italian	2	3	1	1	48	3	1	0	0	0	0	0	0	0	1	1	1	0	0	0	1	0	0	0	1	0	0	0	0	0	0	0	0	11	9	12	2	10	3	NV	NV	NV	NV	NV	NV	NV
D340	39	31	Italian	3	3	1	1	41	3	1	0	0	0	0	0	0	0	0	1	0	0	0	1	1	0	0	0	1	0	0	0	0	0	0	0	0	NV	NV	NV	NV	NV	NV	NV	NV	NV	NV	NV	NV	NV
D341	37	36	Italian	3	3	1	NV	NV	NV	NV	0	0	0	0	0	0	0	NV	NV	NV	NV	NV	0	1	0	0	0	0	0	0	0	NV	0	0	0	0	NV	NV	NV	NV	NV	NV	NV	NV	NV	NV	NV	NV	NV
D342	37	41	Italian	3	4	1	1	42	4	1	1	0	NA	1	0	0	1	1	0	1	1	0	1	0	NV	0	0	1	0	0	0	0	0	0	0	0	3	0	12	0	2	3	NV	NV	NV	NV	NV	NV	NV
D343	37	27	Italian	2	2	0	1	29	2	1		0	0	0	0	0	1	1	0	0	1	0	1	1	1	0	0	1	0	0	0	0	0	0	0	NV	9	6	19	6	9	3	1	NV	NV	0	NV	NV	2
D344	36	23	Italian	3	3	0	1	24	3	1	0	0	0	0	0	0	0	1	1	0	0	0	1	1	1	0	0	0	0	0	0	0	0	0	0	1	2	1	6	1	0	3	3	1	0	0	0	0	8
D345	40	37	Italian	3	4	0	1	46	4	1	0	0	0	0	0	0	0	1	1	1	1	0	1	0	0	0	0	0	0	0	1	0	0	0	0	0	5	3	10	2	4	3	NV	NV	NV	NV	NV	NV	6
D346	39	40	Italian	3	3	1	1	38	4	1	0	0	0	0	0	0	0	1	1	1	1	1	1	1	0	0	0	0	0	1	0	0	0	0	0	0	3	2	14	0	1	3	0	0	0	0	0	0	8
D347	38	39	Italian	3	4	1	NV	NV	NV	NV	0	0	0	0	0	0	0	1	1	0	0	0	1	0	0	0	0	1	0	0	0	0	0	0	0	1	NV	NV	NV	5	3	3	7	1	1	1	0	1	12
D348	38	40	Italian	3	3	1	1	40	3	1	0	0	0	0	0	0	0	1	1	1	0	0	1	1	0	0	0	0	0	0	1	0	0	1	1	1	4	2	11	0	1	3	0	0	0	0	0	0	6
D349	37	27	Italian	3	3	0	1	30	3	1	0	0	0	0	0	0	1	0	1	0	1	0	1	0	0	0	0	1	0	0	1	0	0	0	0	1	2	0	10	0	2	3	0	0	0	0	0	0	3
D350	38	32	Italian	3	2	1	1	34	3	1	0	0	0	0	0	0	0	1	1	0	1	0	1	0	0	0	0	1	0	0	0	0	0	1	1	1	11	3	10	0	6	1	3	1	1	0	0	0	12
D351	39	35	Italian	3	4	1	1	45	4	1	0	0	0	1	0	0	1	1	1	1	0	0	0	0	0	0	0	1	0	0	0	1	1	1	0	0	3	0	10	1	1	3	0	0	0	0	0	0	0
D352	40	37	Italian	3	3	1	1	39	4	1	0	0	0	0	0	0	0	1	0	1	1	0	0	1	0	0	0	1	0	0	0	0	0	0	0	0	4	1	12	2	0	3	NV	NV	NV	NV	NV	NV	13
D353	37	32	Italian	3	4	0	1	44	4	1	0	1	0	0	0	0	0	1	1	1	0	0	1	1	0	0	0	1	0	0	0	1	1	0	0	0	8	3	18	1	5	3	4	1	0	0	0	0	14
D354	37	24	Italian	3	3	0	1	31	3	1	0	0	0	0	0	0	1	0	1	0	0	0	1	0	0	0	0	0	0	0	0	NV	0	0	0	1	9	6	8	0	12	5	NV	NV	NV	NV	NV	NV	13
D355	40	29	Italian	2	4	1	NV	NV	NV	NV	0	0	0	0	0	0	0	1	0	0	0	0	1	1	0	0	0	0	0	0	2	0	0	0	0	0	NV	NV	NV	NV	NV	NV	NV	NV	NV	NV	NV	NV	NV
D356	38	35	Italian	3	4	1	1	35	3	1	0	0	0	1	0	0	1	0	0	1	0	0	1	1	0	0	0	1	0	0	0	1	0	0	0	0	4	2	13	1	3	3	5	1	1	0	0	0	16
D357	38	32	Italian	3	3	1	1	43	3	1	0	0	0	0	0	0	0	1	0	0	0	0	0	0	0	0	0	1	0	0	0	0	0	0	0	0	4	2	8	0	5	3	3	1	0	0	0	0	14
D358	38	35	Italian	2	3	1	1	34	3	1	0	0	0	1	0	0	1	1	1	1	0	0	1	0	0	0	0	1	0	0	1	1	0	0	0	0	4	5	11	1	7	3	7	1	0	0	1	0	16
D359	39	33	Italian	3	4	1	1	41	4	1	0	0	0	0	0	0	0	1	0	0	0	0	1	0	0	0	0	1	0	0	0	NV	0	0	0	0	6	1	5	2	3	1	0	0	0	0	0	0	9
D360	39	33	Italian	3	4	1	1	38	3	1	0	0	0	0	0	0	0	1	0	0	0	0	1	1	0	0	0	1	0	0	0	0	0	0	0	1	7	1	13	4	6	3	0	0	0	0	0	0	10
D361	36	42	Italian	2	4	1	1	44	4	1	0	1	1	0	0	0	0	1	1	0	0	0	1	0	0	0	0	0	0	0	1	0	1	0	0	1	6	9	17	4	9	3	8	0	2	1	0	1	16
D362	37	30	Italian	3	2	1	1	32	3	NV	0	0	NA	0	0	0	0	1	1	0	0	1	1	1	0	0	0	1	0	1	0	0	0	0	0	0	4	0	4	1	0	1.3	0	NV	NV	NV	NV	NV	1
D363	38	32	Italian	3	3	1	1	33	4	1	0	0	0	1	1	0	0	0	0	0	1	0	0	0	0	0	0	1	0	0	0	0	1	1	0	1	4	2	8	1	5	3	0	0	0	0	1	0	2
D364	38	31	Italian	3	4	0	1	39	3	1	0	1	0	0	0	0	0	1	0	0	0	0	1	1	0	0	0	0	0	0	1	0	1	1	0	0	9	4	14	4	10	3	0	0	0	0	0	0	4
D365	37	37	Italian	3	4	1	1	37	4	1	0	0	0	0	0	0	0	0	0	1	0	0	0	0	0	0	0	1	0	0	2	0	0	0	0	0	3	3	18	2	3	3	3	0	0	0	0	0	16
D366	36	34	Italian	3	4	1	1	35	4	1	0	0	1	1	1	0	1	0	1	0	0	0	0	1	0	0	0	1	0	0	0	0	0	1	0	0	9	1	5	0	6	1							9
D367	39	35	Italian	3	3	1	1	38	2	1	0	0	0	0	0	0	0	1	1	0	0	0	0	0	0	0	0	1	0	0	NV	0	0	0	0	0	7	0	12	0	0	3	0	0	0	0	0	0	3
D368	40	28	Italian	3	4	1	1	45	4	1	0	0	0	0	0	0	0	1	0	0	0	0	0	1	0	0	0	1	0	0	0	0	0	0	0	0	4	2	14	0	0	3	2	NV	NV	0	NV	NV	4
D369	39	34	Italian	3	4	0	1	43	4	1	0	0	0	0	0	0	0	0	1	1	0	0	0	1	0	0	0	1	0	0	0	0	1	1	0	0	2	1	12	0	1	3	1	NV	NV	0	0	0	2
D370	36	33	Italian	3	4	0	1	35	3	1	0	0	0	0	0	0	0	0	0	1	0	0	1	1	0	0	0	1	0	0	0	0	0	0	0	1	8	1	NV	NV	NV	NV	4	NV	NV	0	0	0	8
D371	40	34	Italian	3	4	1	1	34	4	1	0	0	0	0	0	0	1	1	0	1	0	0	0	1	0	0	0	0	0	0	0	0	0	0	0	1	3	1	11	1	1	3	0	0	0	0	0	0	2
D372	36	35	Italian	3	3	0	1	37	3	NV	0	0	0	0	0	0	0	0	0	1	NV	1	NV	1	0	0	0	0	0	1	0	0	0	0	0	0	6	5	10	1	4	3	0	NV	NV	0	0	0	2
D373	40	30	Italian	2	4	1	1	33	4	1	0	0	0	0	0	0	1	1	0	0	0	0	1	0	0	0	0	1	0	0	0	0	0	0	0	1	4	4	15	4	5	3	NV	NV	NV	NV	NV	NV	NV
D374	39	28	Italian	3	4	1	1	44	3	1	0	0	0	0	0	0	1	0	1	0	0	0	0	1	0	0	0	1	0	0	0	NV	1	1	0	1	7	0	14	NV	NV	3	NV	NV	NV	NV	NV	NV	NV
D375	37	36	Italian	3	3	1	1	45	3	1	0	0	0	0	0	0	0	1	0	0	0	1	1	1	0	0	0	1	5	1	NV	1	0	0	0	1	10	3	NV	NV	NV	1	2	1	2	0	0	0	5
D376	40	31	Italian	3	3	1	1	37	3	1	0	0	0	0	0	0	0	0	0	0	0	0	1	0	0	0	0	1	0	0	0	0	1	0	0	1	10	5	10	4	9	1.3	6	1	1	0	0	0	12
D377	37	31	Italian	3	4	1	1	34	3	1	0	0	0	1	0	0	1	1	1	0	0	0	1	1	0	0	0	1	0	0	1	0	0	0	0	0	6	4	15	3	8	3	2	0	0	0	0	0	2
D378	38	37	Italian	3	3	1	1	35	3	1	0	1	1	0	0	0	0	1	1	1	0	0	1	0	0	0	0	1	0	0	1	0	1	0	0	1	3	1	13	1	5	3	3	1	1	0	0	0	6
D379	37	26	Foreign	3	3	1	1	40	3	1	0	0	0	1	0	0	1	1	0	1	1	NV	1	1	0	0	0	0	0	0	2	1	0	0	0	1	7	16	16	9	18	5	NV	NV	NV	NV	NV	NV	16
D380	37	34	Italian	2	4	1	1	39	4	1	0	0	0	1	0	0	0	1	1	0	1	0	1	0	0	0	0	0	0	0	1	0	1	1	0	0	7	9	12	10	12	3.5	4	1	4	0	0	0	12
D381	38	39	Italian	3	4	1	1	35	4	1	0	0	0	0	0	0	0	1	0	1	1	0	1	1	0	0	0	1	0	0	1	0	0	0	0	0	4	4	12	1	4	3	4	1	1	0	0	0	6
D382	38	28	Italian	3	4	1	1	29	3	1	0	0	0	0	0	0	0	1	0	0	0	0	0	1	0	0	0	1	0	0	0	0	0	0	0	1	4	2	15	0	3	3	0	0	0	0	0	0	12
D383	38	35	Italian	3	3	0	1	34	3	1	0	0	0	0	0	0	0	1	1	0	1	0	0	0	0	0	0	0	0	0	1	0	0	0	0	0	7	4	13	6	8	3	2	0	NA	0	0	0	11
D384	39	29	Italian	3	4	1	1	32	3	1	0	0	0	1	0	0	0	NV	NV	NV	NV	NV	0	0	0	0	1	0	0	0	0	0	1	1	0	0	5	2	14	0	3	3	2	1	0	0	0	0	10
D385	37	27	Italian	3	4	1	1	30	4	1	0	1	1	0	0	0	0	1	0	0	0	0	1	1	0	0	0	1	0	0	2	0	1	1	0	1	8	2	11	3	6	3	2	0	0	0	0	0	13
D386	40	31	Italian	3	3	1	1	32	3	0	0	0	0	0	0	0	1	0	1	0	0	0	1	0	NV	0	0	1	NV	NV	0	0	0	0	0	1	8	13	10	10	10	2	6	1	2	0	1	1	12
D387	37	29	Foreign	2	3	0	1	29	3	1	0	0	0	0	0	0	0	1	0	0	0	NV	0	0	0	0	0	0	0	0	0	0	0	0	0	0	6	5	14	0	2	3	3	0	0	0	0	0	7
D388	37	35	Italian	3	4	1	1	42	3	1	0	1	0	0	0	0	0	0	0	1	0	0	1	1	0	0	0	1	0	0	0	0	1	0	0	0	3	3	11	0	4	3	8	1	1	1	0	0	3
D389	37	22	Italian	3	3	1	1	29	3	1	0	0	0	0	0	0	0	1	1	0	0	NV	1	1	0	0	0	0	0	0	NA	0	1	1	0	0	NV	NV	NV	NV	NV	NV	NV	NV	NV	NV	NV	NV	NV
D390	37	30	Italian	1	3	1	1	41	3	1	0	0	0	0	0	0	0	1	1	0	1	0	1	1	1	0	0	1	0	0	0	0	1	0	0	1	NV	NV	NV	NV	NV	NV	NV	NV	NV	NV	NV	NV	NV
D391	38	43	Italian	3	3	1	1	42	3	1	0	0	0	1	1	0	1	1	1	0	0	1	0	0	0	0	0	1	4	1	1	0	1	1	0	0	NV	NV	NV	NV	NV	NV	NV	NV	NV	NV	NV	NV	NV
D392	38	34	Italian	2	3	1	1	36	3	1	0	0	0	0	0	0	1	1	0	1	1	0	0	1	0	0	0	1	0	0	1	0	0	0	0	0	NV	NV	NV	NV	NV	NV	NV	NV	NV	NV	NV	NV	NV
D393	36	28	Italian	3	3	0	1	31	3	1	0	0	NA	0	0	0	0	1	1	1	0	0	1	1	0	0	0	1	0	0	1	1	0	0	0	1	5	6	8	0	6	3	2	NV	NV	NV	NV	NV	10
D394	36	31	Italian	3	4	1	1	33	3	1	0	0	0	0	0	0	0	1	1	0	0	0	1	1	0	0	0	1	0	0	0	0	0	1	0	0	NV	NV	NV	NV	NV	NV	NV	NV	NV	NV	NV	NV	NV
D395	37	32	Italian	3	4	1	1	33	3	1	0	1	1	0	0	0	0	0	1	0	0	0	1	0	0	0	1	0	0	0	0	NV	1	0	0	1	10	4	10	4	12	5	5	1	3	0	0	0	6
D396	41	35	Italian	3	3	1	1	35	3	1	0	0	0	0	0	0	1	1	0	1	1	0	1	1	0	0	0	1	0	0	1	0	0	0	0	1	4	5	12	3	7	3	NV	NV	NV	NV	NV	NV	13
D397	37	37	Italian	3	2	0	1	37	4	1	0	0	0	0	0	0	0	0	0	1	1	0	1	1	0	0	0	0	0	0	1	0	0	0	0	0	8	10	20	8	7	3	8	0	1	1	0	0	16
D398	39	34	Italian	3	4	1	1	36	4	1	0	0	0	0	0	0	1	1	1	1	0	0	0	1	1	0	0	0	0	0	0	0	1	1	0	1	8	4	13	1	8	3	7	1	0	0	0	0	13
D399	37	34	Italian	3	3	1	1	32	3	1	0	1	1	0	0	0	0	0	1	1	0	0	0	1	0	0	0	0	0	0	1	0	0	0	0	0	4	2	16	3	4	3	1	0	0	0	0	0	12
D400	38	36	Italian	3	4	1	1	37	4	1		0	0	0	0	0	0	1	0	1	0	0	0	0	0	0	0	1	0	0	1	0	0	0	0	NV	10	3	4	1	6	1	NV	NV	NV	NV	NV	NV	16
D401	38	40	Italian	3	4	1	1	43	3	1	0	1	1	0	0	0	0	1	0	0	0	0	0	0	0	0	0	1	0	0	1	0	0	0	0	0	3	2	16	0	2	3	4	0	0	0	0	0	12
D402	38	34	Italian	3	4	1	1	39	4	1	0	1	0	0	0	0	0	1	1	1	0	0	0	0	1	0	0	0	0	0	0	0	1	0	1	0	6	1	11	0	2	3	NV	NV	NV	NV	NV	NV	11
D403	37	21	Italian	2	3	0	1	26	3	1	0	0	0	0	0	0	0	1	0	0	1	0	1	1	0	0	0	1	0	0	1	0	0	0	0	1	NV	NV	NV	NV	NV	NV	NV	NV	NV	NV	NV	NV	10
D404	40	22	Italian	2	3	1	1	29	3	1	0	0	0	0	0	0	0	1	1	0	0	0	1	1	0	0	0	0	0	0	0	0	1	1	0	0	7	7	17	6	16	3	NV	NV	NV	NV	NV	NV	NV
D405	39	35	Italian	3	4	1	1	40	4	1	0	0	0	0	0	0	1	1	1	0	0	0	1	0	0	0	0	1	0	0	0	0	1	1	0	1	5	1	7	2	3	3	2	1	0	0	0	0	9
D406	40	29	Italian	3	4	1	1	31	3	1	0	0	0	1	0	0	1	0	1	0	0	0	1	0	0	0	0	1	0	0	0	0	0	0	0	1	4	5	12	4	8	3	5	1	0	0	NV	NV	16
D407	40	36	Italian	3	4	1	1	39	4	1	0	0	0	0	0	0	0	1	0	0	0	0	NV	0	0	0	0	1	0	0	1	0	0	0	0	0	7	1	12	0	2	3	0	0	0	0	0	0	4
D408	37	40	Italian	3	4	1	1	38	4	1	0	1	1	1	1	0	1	0	1	0	0	0	1	1	1	0	0	1	0	0	1	NV	0	0	0	1	13	6	5	8	15	5	10	1	3	1	1	0	9
D409	37	36	Italian	3	4	1	NV	NV	NV	NV	0	0	0	0	0	0	0	1	0	1	1	0	0	0	0	0	0	1	0	0	1	0	0	0	0	0	5	2	9	1	5	3	0	0	0	0	0	0	11
D410	37	28	Italian	2	3	0	1	27	3	1	1	1	1	1	0	0	1	0	1	0	1	0	1	0	0	0	0	0	0	0	0	1	0	1	0	1	15	3	12	0	18	1.5	9	1	1	1	1	0	6
D411	37	26	Foreign	3	3	1	1	31	3	1	0	0	NA	0	0	0	0	1	1	0	0	0	0	0	0	0	0	0	0	0	1	0	1	0	0	0	7	1	7	1	5	1.3	0	0	0	0	0	0	2
D412	39	33	Italian	3	3	1	1	39	3	1	0	0	0	0	0	0	0	1	0	0	0	0	0	0	0	0	0	0	0	0	1	0	0	0	0	0	5	0	2	0	0	1	0	0	0	0	0	0	10
D413	38	36	Foreign	3	4	1	1	31	4	1	1	1	0	0	0	0	1	1	0	1	1	0	1	1	1	0	0	1	0	0	1	0	0	0	0	1	7	7	14	0	4	3	2	1	0	0	1	0	9
D414	37	35	Italian	3	4	1	NV	NV	NV	NV	0	1	1	0	0	0	0	1	0	1	0	0	1	1	0	0	0	1	0	0	1	0	0	0	0	1	6	3	17	6	11	3	0	0	0	0	0	0	8
D415	37	26	Italian	3	3	0	1	28	3	0	0	1	1	1	0	0	0	1	1	0	0	0	0	0	0	0	0	1	0	0	1	0	0	0	0	1	4	3	10	2	9	3	NV	NV	NV	NV	NV	NV	19
D416	37	33	Italian	3	3	1	1	35	3	1	1	0	0	0	0	0	0	1	1	0	0	1	1	1	0	0	0	1	4	1	1	0	0	0	0	0	4	1	9	3	8	3	4	1	0	0	NV	0	6
D417	37	37	Italian	3	3	1	1	42	2	1	0	0	0	0	0	0	0	1	1	0	0	0	1	0	0	0	0	1	0	0	0	0	0	0	0	0	3	1	14	0	1	3	NV	NV	NV	NV	NV	NV	13
D418	38	32	Foreign	3	2	1	1	NV	2	1	0	0	0	0	0	0	0	1	0	1	1	0	1	1	0	0	0	0	0	0	0	0	0	0	0	0	NV	NV	NV	NV	NV	NV	NV	NV	NV	NV	NV	NV	NV
D419	38	36	Italian	3	3	0	1	NV	2	1	0	0	NA	0	0	0	0	1	1	1	0	0	1	0	0	0	0	0	0	0	2	0	0	0	0	1	NV	NV	NV	NV	NV	NV	NV	NV	NV	NV	NV	NV	NV
D420	39	38	Italian	3	4	1	1	54	3	1	0	0	0	0	0	0	0	1	0	0	0	0	1	1	0	0	0	0	0	0	0	0	0	0	0	0	5	1	10	NV	NV	3	3	1	2	0	0	0	4
D421	38	34	Italian	2	4	1	1	42	4	1	1	0	0	0	0	0	1	1	0	0	1	1	0	1	0	0	0	1	4	1	0	0	0	0	0	0	5	2	13	4	3	3	NV	NV	NV	NV	NV	NV	9
D422	38	32	Italian	3	3	1	1	35	4	1	0	0	0	0	0	0	0	1	0	1	1	0	0	0	0	0	0	1	0	0	1	0	1	1	0	0	3	0	8	1	1	3	0	0	0	0	0	0	0
D423	37	31	Italian	3	4	1	1	33	4	1	1	0	0	0	0	0	0	1	1	0	0	0	1	1	0	0	0	1	0	0	0	0	0	0	0	1	NV	NV	NV	NV	NV	NV	NV	NV	NV	NV	NV	NV	NV
D424	37	30	Italian	2	3	1	1	33	3	1	0	0	0	0	0	0	0	0	1	0	0	0	1	1	0	0	0	1	0	0	1	0	0	0	0	1	NV	NV	NV	NV	NV	NV	NV	NV	NV	NV	NV	NV	NV
D425	36	31	Italian	3	2	1	1	33	2	1	0	1	1	0	0	0	0	1	0	0	0	0	1	1	1	0	0	0	0	0	0	0	0	0	0	1	NV	NV	NV	NV	NV	NV	11	0	0	1	0	0	15
D426	41	29	Italian	3	3	1	1	36	4	1	0	1	1	0	0	0	0	1	0	0	0	0	1	1	0	0	0	1	0	0	0	0	1	1	0	1	4	4	17	4	8	3	8	0	2	1	0	0	16
D427	35	40	Italian	3	3	0	1	47	2	1	0	1	0	0	0	0	0	0	0	0	1	1	NV	1	0	0	0	0	0	0	1	0	1	0	0	1	3	2	10	1	2	3	0	0	0	0	0	0	NV
D428	37	27	Italian	3	3	0	1	28	3	1	0	0	0	0	0	0	0	1	1	0	1	0	1	0	0	0	0	1	0	0	1	1	0	1	0	1	5	3	16	1	10	3	1	0	0	0	0	0	10
D429	38	32	Italian	3	3	1	1	41	NV	1	0	1	0	0	0	0	0	0	1	0	0	0	0	0	0	0	0	1	0	0	0	0	1	1	1	0	5	3	11	0	3	3	NV	NV	NV	NV	NV	NV	7
D430	39	35	Italian	3	2	0	1	45	2	1	0	0	0	0	0	0	1	1	1	0	0	0	1	1	0	0	0	1	NV	NV	0	0	0	0	0	1	NV	NV	NV	NV	NV	NV	NV	NV	NV	NV	NV	NV	NV
D431	37	37	Italian	3	3	0	NV	NV	NV	NV	0	0	0	1	1	0	1	1	0	1	0	0	1	0	0	0	0	0	0	0	1	0	0	0	0	0	10	10	14	3	15	5	8	1	0	1	0	0	16
D432	37	35	Italian	3	3	0	1	36	3	1	0	1	1	0	0	0	0	0	1	0	0	0	0	0	0	0	0	0	0	0	0	0	1	0	0	0	6	4	16	0	8	3	1	NV	NV	0	NV	NV	9
D433	37	29	Italian	3	3	1	1	36	3	0	0	0	0	1	0	0	0	1	1	0	0	0	1	1	0	0	0	1	0	0	0	0	1	0	0	0	9	7	5	6	15	5	3	1	0	0	0	0	13
D434	39	35	Italian	3	4	0	1	37	4	1	0	1	0	0	0	0	0	1	0	1	0	0	1	0	0	0	0	0	0	0	0	0	1	0	0	0	0	0	11	0	0	3	0	NV	NV	0	NV	NV	15
D435	37	28	Italian	2	4	1	1	40	4	1	0	0	0	0	0	0	0	1	0	0	1	0	1	1	0	0	0	0	0	0	0	0	0	0	1	1	7	1	8	0	6	3	0	0	0	0	0	0	3
D436	38	24	Italian	3	2	1	1	29	2	1	0	0	0	0	0	0	0	1	0	0	0	0	1	1	0	0	0	0	0	0	1	0	1	1	0	0	4	6	16	0	3	3	8	1	0	1	0	0	10
D437	37	33	Italian	3	4	1	1	43	4	1	0	0	NA	0	0	0	0	1	1	1	0	0	1	0	0	0	0	1	0	0	1	0	1	1	0	0	4	5	13	2	6	3	2	1	0	0	0	0	10
D438	38	25	Italian	3	3	1	1	31	3	1	0	1	1	0	0	0	0	1	1	0	0	0	1	1	0	0	0	0	0	0	0	0	0	0	0	1	7	6	13	5	4	3	4	1	1	0	0	0	5
D439	40	31	Italian	2	4	1	1	35	3	1	0	0	0	0	0	0	0	1	0	0	0	0	0	0	0	0	0	0	0	0	1	0	1	0	0	0	7	1	10	2	3	3	6	1	0	0	0	0	15
D440	39	32	Italian	3	4	1	1	35	4	1	0	0	0	0	0	0	1	1	1	1	0	0	1	1	0	0	0	1	0	0	0	0	0	0	0	1	NV	NV	NV	NV	NV	NV	NV	NV	NV	NV	NV	NV	NV
D441	38	46	Italian	2	3	0	1	52	3	1	0	0	0	1	0	0	0	1	1	0	0	1	0	0	0	0	0	1	5	1	0	0	0	0	0	1	13	13	12	8	7	1.2	4	NV	NV	0	0	0	13
D442	39	36	Italian	3	4	1	1	42	4	1	0	0	0	0	0	0	0	0	0	0	1	0	1	1	0	0	0	1	0	0	1	0	0	1	0	0	1	1	10	0	3	3	4	0	1	0	0	0	10
D443	38	34	Italian	3	4	1	1	33	3	1	0	0	0	0	0	0	1	1	0	1	1	0	0	1	0	0	0	1	0	0	1	0	1	0	0	0	6	3	12	2	5	3	4	1	0	0	0	0	12
D444	37	32	Italian	3	4	0	1	36	3	1	0	0	NA	0	0	0	0	1	0	1	0	0	1	1	0	0	0	1	0	0	0	0	0	0	0	1	3	6	13	5	5	3	3	1	0	0	0	0	6
D445	39	39	Italian	3	4	1	1	36	4	1		1	1	0	0	0	0	1	0	1	1	0	0	1	0	0	0	1	0	0	0	0	0	0	0	NV	5	2	9	1	1	3	0	0	0	0	0	0	8
D446	38	41	Italian	3	4	1	1	47	4	1	0	0	0	0	0	0	0	1	1	1	0	0	0	1	NV	0	0	0	0	0	0	1	0	0	0	0	NV	NV	NV	NV	NV	NV	NV	NV	NV	NV	NV	NV	NV
D447	38	38	Italian	3	4	1	1	41	3	1	0	0	0	0	0	0	0	1	0	1	0	0	0	0	0	0	0	1	0	0	0	0	1	1	0	0	NV	NV	NV	NV	NV	NV	NV	NV	NV	NV	NV	NV	NV
D448	38	35	Italian	3	4	0	NV	NV	NV	NV	0	0	0	0	0	0	1	1	1	1	1	0	1	0	0	0	0	0	0	0	1	1	1	1	0	1	NV	NV	NV	NV	NV	NV	NV	NV	NV	NV	NV	NV	NV
D449	35	34	Italian	3	4	1	1	36	4	1	0	0	1	0	0	0	0	1	1	0	0	0	1	0	NV	0	0	1	0	0	1	0	0	0	0	0	NV	NV	NV	NV	NV	NV	NV	NV	NV	NV	NV	NV	NV
D450	36	37	Foreign	3	3	1	1	42	3	1	0	1	0	0	0	0	1	1	0	0	1	1	1	1	1	0	0	1	4	1	0	0	0	0	0	1	NV	NV	NV	NV	NV	NV	NV	NV	NV	NV	NV	NV	NV
D451	37	32	Foreign	3	4	1	1	32	3	1	0	0	0	0	0	0	1	1	1	0	0	0	NV	1	NV	0	0	1	0	0	0	0	NV	1	0	1	NV	NV	NV	NV	NV	NV	NV	NV	NV	NV	NV	NV	NV
D452	37	29	Italian	3	3	1	1	34	2	1	0	0	0	0	0	0	0	0	0	0	0	0	1	1	1	0	0	1	0	0	0	0	0	0	0	0	5	0	7	0	2	3	2	0	0	0	0	0	6
D453	38	31	Italian	3	4	1	1	33	3	1	0	0	NA	0	0	0	0	1	0	0	0	0	1	1	0	0	0	1	0	0	0	0	0	0	0	0	3	1	8	1	1	3	0	0	0	0	0	0	5
D454	38	40	Foreign	3	3	1	1	41	3	1	0	0	0	0	0	0	0	1	1	1	0	0	1	0	0	0	0	1	0	0	1	0	1	1	0	1	6	5	17	2	4	3	0	0	0	0	0	0	0
D455	37	33	Italian	3	3	1	1	35	4	1	0	0	0	0	0	0	0	1	1	1	0	0	1	1	0	0	0	1	0	0	1	0	1	1	1	1	5	4	8	0	6	3	3	1	0	0	0	0	15
D456	37	33	Italian	3	3	0	1	35	4	1	0	0	1	0	0	0	1	0	1	1	0	0	0	0	0	0	0	0	0	0	0	0	0	0	0	1	5	4	12	0	6	3	3	0	0	0	0	0	6
D457	37	37	Italian	3	3	1	1	39	3	1	0	1	1	0	0	0	0	1	0	0	1	0	0	0	0	0	0	1	0	0	NA	0	0	1	0	0	3	2	13	1	6		5	0	0	0	0	0	2
D458	38	36	Italian	NV	NV	NV	NV	NV	NV	NV		NV	NV		NV	NV	NV	NV	NV	NV	NV	NV	NV	NV	NV		NV	NV	NV	NV	NV	NV	NV	NV	NV	NV	4	1	10	0	0	3
D459	38	39	Italian	3	4	NV	1	34	4	1	0	0	0	0	0	0	0	1	0	0	0	0	0	1	0	0	0	1	1	1	0	0	0	0	0	0	4	0	13	0	1	3	3	0	0	0	0	0	14
D460	39	36	Italian	3	4	NV	1	34	3	1	0	1	1	0	0	0	0	1	1	0	0	0	1	0	0	0	0	1	0	0	1	0	0	0	0	1							7	1	1	1	0	0	5
D461	37	24	Foreign	3	4	1	1	32	3	1	0	0	1	0	0	0	0	1	0	0	0	0	0	0	0	0	0	1	0	0	0	0	0	0	0	0							4	1	2	0	0	0	1
D462	39	23	Italian	2	4	1	1	33	3	1	0	0	0	1	0	0	0	0	1	0	0	0	1	0	0	0	0	0	0	0	0	0	0	0	0	1							4	0	0	0	0	0	5
D463	38	33	Italian	3	4	1	1	34	3	1	0	1	1	0	0	0	0	1	0	1	1	0	0	0	0	0	0	1	0	0	1	0	0	1	0	0	8	4	9	3	7	3	2	0	0	0	0	0	9
D464	41	34	Italian	3	4	1	1	35	4	1	0	0	0	0	0	0	1	1	1	0	1	0	1	1	0	0	1	0	0	0	1	0	0	0	0	0	7	3	14	2	8	3	2	0	0	0	0	0	15
D465	37	31	Italian	2	4	1	1	33	3	1	0	0	0	0	0	0	0	1	1	0	0	0	0	0	0	0	0	1	0	0	1	0	0	0	0	0	3	2	7	2	6	3	0	0	0	0	0	0	10
D466	39	40	Italian	3	4	1	1	38	3	1	0	0	0	1	1	0	0	1	0	0	0	0	1	1	0	0	0	1	0	0	2	0	0	0	0	0	6	1	11	2	4	3	NV	NV	NV	NV	NV	NV	NV
D467	37	33	Italian	3	4	1	1	35	4	1	0	0	0	0	0	0	0	1	1	0	0	0	1	1	NV	0	0	1	0	0	0	0	0	0	0	0	5	6	3	3	6	5	0	0	0	0	0	0	4
D468	40	33	Italian	3	3	1	1	32	3	1	0	0	0	0	0	0	0	1	1	1	0	0	0	1	1	0	0	0	0	0	0	0	0	0	0	1	4	4	15	1	1	3	4	1	0	0	0	0	13
D469	38	36	Italian	3	4	1	1	36	4	1	0	1	1	0	0	0	0	1	1	1	0	0	1	1	0	0	0	1	0	0	1	0	0	0	0	0	6	3	11	1	1	3	1	3	0	1	0	0	8
D470	38	29	Italian	3	2	1	1	31	3	1	0	1	0	1	0	0	0	1	0	0	0	0	0	1	0	0	0	1	0	0	0	0	1	0	0	1	4	3	14	3	6	3	NV	NV	NV	NV	NV	NV	16
D471	39	31	Foreign	NV	3	1	0	NV	NV	NV		1	0	0	0	0	0	1	1	1	0	0	1	1	0	0	0	0	0	0	1	0	1	0	0	1	9	3	12	1	13	5	5	1	0	0	0	0	14
D472	40	36	Italian	3	4	0	1	41	3	1	1	1	1	1	0	0	0	1	1	0	1	0	0	1	0	0	0	1	0	0	1	0	0	0	0	1	4	1	13	3	2	3	4	1	0	0	0	0	9
D473	37	35	Italian	3	3	1	1	38	3	1	0	0	NA	0	0	0	0	1	0	1	1	0	1	1	0	0	0	1	0	0	0	0	0	0	0	1	3	4	12	7	5	3	6	NV	NV	0	0	0	0
D474	39	31	Italian	3	4	1	1	35	3	1	0	0	0	0	0	0	0	1	0	0	0	0	0	1	0	0	0	1	0	0	3	0	0	0	0	0	5	4	11	0	2	3	0	0	0	0	0	0	16
D475	37	35	Italian	2	4	1	1	36	4	1	0	0	0	0	0	0	0	1	0	0	0	0	1	0	0	0	0	1	0	0	1	0	0	1	0	1	5	2	10	1	4	3
D476	41	36	Italian	3	4	1	1	42	4	1	0	0	0	0	0	0	0	1	1	1	0	0	1	0	NV	0	0	1	0	0	1	0	0	0	0	0	4	0	16	2	1	3	0	0	0	0	0	0	9
D477	38	40	Italian	3	3	0	1	40	3	1	0	0	0	0	0	0	0	0	1	1	1	0	0	1	1	0	0	0	0	0	1	0	0	0	0	1
D478	38	34	Italian	2	4	1	1	34	4	1	0	0	0	0	0	0	1	1	0	1	1	0	1	0	0	0	0	0	0	0	1	NV	NV	0	0	0	2	0	11	2	5	3
D479	37	41	Italian	2	3	1	1	33	4	1	0	0	0	0	0	0	0	1	1	0	1	0	1	0	0	0	0	1	0	0	0	NV	0	0	0	1	3	4	13	0	1	3
D480	40	38	Italian	3	4	1	1	39	3	1	0	0	0	0	0	0	1	1	0	1	1	0	0	1	0	0	0	1	0	0	0	0	1	1	0	1	9	2	5	4	12	5	6	0	3	0	0	0	5
D481	40	35	Italian	3	3	1	1	42	3	1	0	0	0	0	0	0	0	1	0	1	1	0	1	1	0	0	0	1	0	0	0	0	1	1	0	0	6	1	11	0	7	3	NV	NV	NV	NV	NV	NV	NV
D482	40	24	Italian	2	4	0	NV	NV	NV	NV	0	0	0	0	0	0	0	0	1	0	0	0	1	0	0	0	0	0	0	0	0	0	0	0	0	1	4	7	14	4	6	3
D483	36	37	Italian	2	4	1	1	42	3	1	0	0	0	1	0	0	0	1	0	0	0	1	1	1	0	0	0	1	4	1	1	0	1	1	1	0	8	7	13	3	7	3
D484	36	31	Italian	3	4	1	1	39	4	1	0	1	1	0	0	0	0	1	0	1	0	0	1	0	0	0	0	1	0	0	1	0	1	1	0	0	3	1	10	2	1	3
D485	36	39	Italian	3	4	1	1	38	4	1	0	0	0	0	0	0	0	1	1	1	0	0	0	1	0	1	0	1	0	0	1	0	0	0	0	0	1	1	0	0	0	1.2
D486	36	40	Foreign	3	3	0	1	42	4	1	1	1	1	0	0	0	0	1	0	1	0	0	1	1	0	0	0	0	0	0	1	0	0	0	0	0
D487	36	42	Italian	3	4	1	1	36	3	1	0	1	0	0	0	0	0	1	1	1	1	0	0	0	0	0	0	1	0	0	0	0	1	0	0	0	7	3	16	2	4	3	6	1	3	1	0	0	6
D488	38	23	Italian	3	2	1	1	25	3	1	0	0	0	1	0	0	1	1	0	0	1	0	1	0	0	0	0	1	0	0	1	1	1	1	0	1							7	1	0	0	0	0	10
D489	41	40	Italian	3	3	1	1	47	3	1	0	0	0	0	0	0	0	1	0	0	0	0	0	0	0	0	0	1	0	0	0	0	0	0	0	0							0	0	0	0	0	0	2
D490	39	38	Italian	3	4	1	1	37	3	1	0	1	0	0	0	0	0	1	0	0	1	0	1	0	NV	0	0	1	0	0	1	0	1	0	0	0							8	1	0	1	0	0	6
D491	39	21	Italian	3	3	0	1	29	3	0	0	0	0	1	0	0	1	0	1	0	1	0	0	1	0	0	0	0	0	0	1	1	NV	1	1	1	11	9	16	9	12	3	6	0	1	0	0	0	11
D492	37	33	Italian	3	4	1	1	40	4	1	0	0	0	0	0	0	0	1	1	1	0	0	0	1	0	0	0	1	0	0	1	0	0	0	0	0							0	0	0	0	0	0	16
D493	39	34	Italian	3	3	1	1	39	3	1	0	0	1	0	0	0	0	1	1	0	0	0	1	1	NV	0	0	1	0	0	2	0	0	0	0	0	9	9	16	5	8	3	3	0	0	0	0	0	1
D494	39	26	Italian	2	3	1	1	28	3	1	0	0	0	0	0	0	0	1	1	0	0	0	1	0	0	0	0	1	0	0	0	0	0	1	0	0	4	4	13	3	2	3	NV	NV	NV	NV	NV	NV	6
D495	39	42	Italian	3	3	1	1	42	3	1	0	1	1	0	0	0	0	0	1	1	0	0	1	1	0	0	0	1	0	0	1	0	0	0	0	0	6	7	13	2	3	3	3	0	0	0	0	0	2
D496	38	32	Italian	3	3	0	1	29	3	1	0	0	0	0	0	0	0	1	1	1	0	0	1	1	0	0	0	1	0	0	0	0	0	0	0	1	4	1	7	0	5	3							13
D497	39	33	Italian	3	3	1	1	35	3	1	0	1	0	0	0	0	0	1	1	0	0	0	1	0	0	0	0	1	0	0	0	0	1	1	1	1	4	10	NV	NV	NV	NV	0	0	0	0	0	0	6
D498	38	41	Italian	1	4	1	0	NV	NV	NV		1	1	1	0	0	1	1	0	0	0	1	1	0	0	0	0	1	3	1	0	1	1	1	0	1	4	2	11	2	3	3	0	0	0	0	0	0	10
D499	40	41	Italian	2	3	1	1	40	3	1	0	0	0	1	0	0	1	1	0	0	0	0	NV	1	0	0	0	1	0	0	0	0	0	0	0	1	9	7	11	9	7	3	7	NV	NV	1	NV	NV	12
D500	37	32	Italian	3	3	1	1	44	3	1	0	0	0	0	0	0	0	1	0	0	0	0	NV	NV	NV		NV	NV	NV	NV	0	NV	0	0	0	1	8	3	12	3	8	3	0	0	0	0	0	0	9
D501	39	29	Italian	3	3	1	1	28	2	1	0	0	0	0	0	0	0	1	1	0	0	0	1	1	1	1	0	1	0	0	1	0	0	0	0	0	10	9	16	8	4	3
D502	39	26	Italian	1	4	1	0	Nv	NV	NV		1	0	0	0	0	0	1	0	0	1	0	1	0	0	0	0	0	0	0	1	0	1	1	0	1	10	9	14	8	6	3
D503	39	34	Italian	3	4	1	1	38	3	1	0	1	1	0	0	0	0	1	1	0	0	0	1	0	0	0	0	1	0	0	0	0	1	0	0	1	6	1	9	2	9	3.5	7	1	0	1	0	0	15
D504	38	24	Italian	3	4	1	NV	NV	NV	NV		0	0	0	0	0	0	NV	NV	NV	NV	NV	NV	NV	NV		NV	NV	NV	NV	0	0	0	NV	0	NV	3	2	9	0	1	3
D505	37	34	Italian	3	4	1	1	44	3	1	0	0	0	0	0	0	0	1	1	0	0	1	1	1	1	0	0	1	3	1	1	0	0	1	0	0	4	0	8	0	1	3
D506	37	45	Italian	3	3	1	1	42	3	1	0	0	0	0	0	0	0	1	0	1	0	0	0	0	0	0	0	0	0	0	0	0	0	0	0	1	7	2	11	2	4	3
D507	39	35	Italian	3	3	1	1	35	3	1	0	1	1	0	0	0	0	1	0	1	1	1	1	0	0	0	0	1	0	0	1	1	0	0	0	0	8	5	10	4	10	3.5	5	0	2	0	0	0	15
D508	39	34	Italian	3	4	1	1	31	4	1	0	0	0	0	0	0	0	1	0	0	0	0	0	1	0	0	0	1	0	0	0	0	0	0	0	0	4	0	15	0	0	3
D509	38	30	Italian	3	4	1	1	36	3	1	1	0	0	0	0	0	0	0	0	0	0	0	1	0	0	0	0	1	0	0	1	NV	0	0	0	1	6	4	14	0	3	3
D510	37	23	Italian	2	4	1	1	30	3	1	0	0	0	0	0	0	1	1	1	0	0	0	1	1	0	0	0	1	0	0	1	0	0	0	0	1	6	9	12	4	13	5
D511	39	33	Italian	3	4	1	1	33	3	1	0	0	0	0	0	0	0	1	1	0	1	0	1	1	0	0	0	1	0	0	1	0	0	0	0	0	6	7	6	1	9	5	0	0	0	0	0	0	6
D512	36	35	Italian	3	4	1	1	37	4	1	0	0	0		0	0	0	0	0	0	1	0	1	1	0	0	0	1	0	0	1	NV	0	0	0	0							0	0	0	0	0	0	9
D513	37	NV	Italian	3	NV	NV	1	39	4	1	0	0	NA	0	0	0	0	1	0	0	0	0	0	0	0	0	0	1	0	0	0	0	0	0	0	1	4	1	15	0	0	3	3	0	0	0	0	0	5
D514	39	37	Italian	3	4	NV	1	36	4	1	0	1	1	0	0	0	1	1	0	0	0	0	1	1	0	0	0	1	0	0	0	0	1	1	1	0	8	9	8	1	10	5	0	0	0	0	0	0	4
D515	38	22	Foreign	3	3	NV	1	23	3	1	0	0	0	0	0	0	0	0	1	0	0	0	0	0	0	0	0	1	0	0	2	0	0	0	0	NV	9	16	13	7	25	5
D516	41	40	Italian	3	4	1	1	41	3	1	0	0	0	0	0	0	0	1	1	0	0	0	1	1	0	0	0	1	0	0	0	0	1	1	0	0							3	0	0	0	0	0	10
D517	38	30	Italian	2	3	0	1	32	3	1	0	0	0	0	0	0	1	1	1	0	0	0	1	1	0	0	0	0	0	0	0	NV	0	0	0	1							7	0	0	1	0	0	16
D518	38	31	Italian	2	2	1	1	29	3	0	0	0	0	0	0	0	0	1	1	0	1	0	1	1	0	0	0	1	0	0	0	1	0	0	0	1	4	7	11	5	3	3	5	1	3	1	0	0	13
D519	37	25	Italian	2	3	1	1	40	3	1	0	0	0	0	0	0	0	0	0	0	0	0	1	0	0	0	0	1	1	1	0	0	0	0	0	0							1	0	0	0	1	0	14
D520	39	34	Italian	3	3	0	1	40	4	1	0	0	0	1	0	0	0	1	0	0	0	0	1	1	1	0	0	1	0	0	0	0	1	1	0	1	7	3	8	2	10	5	2	0	0	0	0	0	9
D521	36	36	Foreign	4	3	0	1	50	3	1	0	0	0	0	1	0	1	1	1	1	1	0	1	1	0	0	0	1	0	0	2	0	0	0	0	1
D522	36	33	Italian	3	4	1	1	36	4	1	0	1	1	0	0	0	0	1	0	1	0	0	1	0	0	0	0	1	0	0	0	1	0	1	0	0	6	0	8	0	3	3
D523	40	26	Italian	3	3	0	1	38	3	1	0	0	0	0	0	0	0	1	0	0	1	NV	0	0	0	0	1	0	0	0	0	0	0	0	0	1	2	0	14	1	2	3	0	0	0	0	0	0	1
D524	37	33	Italian	3	4	1	1	33	4	1	0	0	0	0	0	0	0	1	1	0	0	1	0	0	0	0	0	1	0	1	1	0	0	1	0	0	4	3	12	1	4	3	4	0	0	0	0	0	10
D525	38	37	Italian	3	4	1	1	32	3	1	0	1	1	0	0	0	0	1	0	0	0	0	0	1	0	0	0	1	0	0	0	0	0	0	0	0	8	1	16	3	2	3	3	1	0	0	0	0	14
D526	40	32	Italian	4	3	0	1	31	3	1	0	0	0	1	1	0	0	1	1	1	0	0	0	0	0	0	0	1	0	0	1	0	1	1	1	1							0	0	0	0	0	0	13
D527	37	25	Italian	3	4	0	1	33	2	1	0	1	1	0	0	0	0	1	0	0	0	0	0	1	0	0	0	0	0	0	1	0	0	0	0	1	5	3	14	0	5	3	4	0	2	0	0	0	16
D528	36	35	Italian	3	4	1	1	34	4	1	0	0	0	0	0	0	0	1	1	0	0	0	1	0	0	0	0	1	0	0	0	0	0	0	0	0	5	1	14	1	3	3	8	0	1	1	0	0	9
D529	37	36	Italian	3	3	1	1	38	4	1	0	0	0	1	0	0	1	0	1	0	0	0	1	0	0	0	0	0	0	0	0	0	0	0	0	1	13	7	9	1	3	1	4	1	0	0	0	0	14
D530	36	30	Italian	3	4	1	1	31	4	1	0	0	NA	0	0	0	1	0	0	0	0	0	1	1	0	0	0	1	0	0	0	NV	1	1	0	0	8	8	11	7	12	5	2	0	1	0	0	0	6
D531	38	36	Italian	3	4	0	NV	NV	NV	NV	0	0	0	0	0	0	0	1	0	1	1	0	1	1	0	0	0	1	0	0	0	0	1	1	0	0							1	0	0	0	0	0	8
D532	37	43	Italian	3	4	1	1	40	4	1	0	1	1	1	1	0	1	1	0	0	0	1	1	1	0	0	0	1	1	1	0	0	0	0	0	0	3	0	13	0	2	3	1	0	0	0	0	0	8
D533	37	26	Italian	3	3	0	1	27	3	1	0	0	0	0	0	0	1	0	0	1	0	0	0	0	0	0	0	1	0	0	0	0	0	Nv	0	0							4	1	0	0	0	0	12
D534	41	28	Italian	2	3	1	1	24	2	1	0	0	0	0	0	0	0	1	0	0	0	0	1	0	0	0	0	0	0	0	0	0	0	0	0	1	8	9	6	5	5	2	2	1	2	0	0	0	12
D535	32	19	Italian	3	3	0	1	26	3	1	0	0	0	0	0	0	0	1	1	0	1	0	1	1	1	0	0	1	0	0	1	0	1	0	1	0	6	8	15	5	7	3	0	0	0	0	0	0	12
D536	33	35	Italian	2	4	1	1	41	3	1	0	1	0	1	0	0	0	1	0	0	1	0	1	0	0	0	0	1	0	0	0	0	1	1	1	0	3	5	10	3	4	3	5	0	0	0	0	0	5
D537	37	39	Italian	3	4	1	1	40	4	1	0	0	0	0	0	0	0	1	0	1	0	0	1	0	0	0	0	0	0	0	0	0	0	0	0	1	5	2	16	1	5	3	5	1	0	0	0	0	13
D538	38	30	Italian	3	3	1	1	52	4	1	0	0	0	1	0	0	1	1	0	0	1	0	1	0	0	0	0	1	0	0	2	0	1	0	0	1	6	1	14	0	7	3	5	0	0	0	0	0	1
D539	37	30	Foreign	4	3	0	1	24	3	1	0	1	0	0	0	0	0	1	1	1	1	0	1	1	0	0	0	0	0	0	1	0	0	1	0	1	8	10	17	9	12	3
D540	38	26	Italian	3	3	1	1	27	2	1	0	0	0	0	0	0	0	1	0	0	0	0	NV	NV	NV		NV	NV	0	0	0	0	0	0	0	1	5	7	13	1	11	3	2	1	0	0	0	0	7
D541	36	41	Italian	3	3	1	1	37	2	0	1	1	1	1	0	0	0	1	0	1	0	0	0	0	0	0	0	0	0	0	0	0	1	1	1	1	5	3	11	0	9	3
D542	40	33	Italian	3	4	1	1	31	4	1	0	0	0	1	0	0	0	1	0	0	0	0	1	0	0	0	0	1	0	0	1	0	0	0	0	1	5	3	11	0	1	3
D543	38	34	Italian	3	4	1	1	34	3	1	0	0	0	0	0	0	0	1	0	0	1	0	1	1	0	0	0	1	0	0	1	0	1	0	0	0	6	3	13	8	18	5
D544	39	34	Italian	3	4	1	1	37	3	1	0	1	1	0	0	0	0	0	0	0	0	1	1	1	0	0	0	1	3	1	0	0	0	0	0	0	5	1	5	0	6	5
D545	38	35	Italian	3	4	1	1	41	4	1	1	1	1	1	1	0	1	1	1	0	1	0	1	1	0	0	0	1	0	0	1	1	0	1	0	0	5	3	11	1	10	3
D546	36	31	Italian	3	4	1	1	32	4	1	0	0	0	0	0	0	1	1	0	1	0	0	1	1	0	0	0	1	0	0	0	0	0	0	0	0	5	3	9	2	4	3
D547	39	40	Italian	3	4	1	1	41	3	1	0	0	0	0	0	0	1	1	0	1	1	0	1	0	0	0	0	1	0	0	0	0	0	0	0	0	3	2	12	0	5	3
D548	39	23	Italian	2	3	1	1	26	2	1	0	1	1	0	0	0	0	1	1	0	0	0	1	1	1	0	0	1	0	0	1	0	0	0	0	1	4	3	16	2	4	3
D549	37	26	Foreign	3	3	1	1	34	3	1	0	0	0	0	0	0	0	1	1	1	1	0	1	0	0		0	0	0	0	1	0	0	0	0	0	3	4	7	1	3	3
D550	38	34	Italian	3	4	1	1	37	3	1	0	0	0	1	1	0	1	1	0	0	0	0	1	1	0	0	0	0	0	0	0	NV	0	0	0	1	16	4	6	6	17	5
D551	40	22	Foreign	3	2	1	1	29	2	1	0	0	0	0	0	0	0	0	1	0	1	0	1	0	0	0	0	1	1	1	1	0	0	1	0	0	8	2	7	2	9	5
D552	34	25	Italian	2	3	0	1	27	3	1	0	0	0	0	0	0	0	1	0	0	1	0	0	1	0	0	0	1	0	0	0	0	0	0	0	1
D553	38	33	Italian	3	4	0	1	32	3	1	0	1	0	0	0	0	1	1	1	0	0	0	1	0	0	0	0	1	1	1	0	0	1	0	0	1	7	4	8	1	8	3.5
CD98	27	35	Italian	3	2	1	1	44	2	1	0	0	NA	1	1	0	0	0	1	1	0	0	1	1	0	0	0	0	0	0	1	1	0	0	0	1
CD113	30	37	Italian	3	4	1	1	NV	NV	NV		0	0	1	1	0	1	NV	NV	NV	NV	NV	NV	NV	NV		NV	NV	NV	NV	NV	NV	NV	NV	NV	NV	5	2	3	2	12	5
CD104	39	36	Italian	3	4	1	1	45	4	1	0	1	0	1	1	0	1	1	1	0	0	0	1	0	0	0	0	0	0	0	1	0	1	0	1	1	11	12	12	6	11	2.3	13	1	2	1	0	1	16
CD79	28	37	Italian	2	4	1	1	36	4	1	1	0	0	0	0	0	0	NV	1	NV	NV	NV	1	0	1	0	0	NV	NV	NV	NV	NV	NV	NV	NV	1	10	1	9	0	1	1	2	0	0	0	0	0	11
CD100	38	38	Italian	3	4	NV	1	40	3	1	0	1	1	1	1	0	1	1	0	0	2	1	1	0	0	0	0	1	3.4	1	0	0	1	1	0	0	13	4	4	8	15	4	1	2	3	1	1	1	11
CD108	39	46	Italian	3	3	NV	1	41	4	1	1	1	1	0	0	0	0	1	1	0	0	0	1	0	0	0	0	1	0	0	1	0	1	1	0	1
CD110	24	36	Italian	3	4	NV	1	40	4	1	0	1	1	1	1	0	1	0	1	1	0	0	1	0	0	0	0	1	0	0	0	1	0	0	0	0	17	15	4	11	19	5	6	0	0	0	1	0	15
CD77	27	42	Italian	3	3	1	1	47	3	1	0	0	0	1	1	0	1	1	1	0	1	NV	1	0	0	0	0	1	0	0	0	1	0	0	0	0	18	12	3	8	18	1.5	3	1	0	0	1	1	15
CD103	27	30	Italian	2	2	0	1	40	4	1	1	0	0	1	1	1	0	1	0	0	0	0	0	0	0	0	0	1	0	0	1	0	0	0	0	0	5	2	3	0	3	1	1	0	0	0	0	0	2
CD80	28	31	Italian	1	3	0	NV	NV	NV	NV		0	0	1	1	1	1	1	0	0	0	0	1	0	0	0	0	0	0	0	0	NV	0	0	1	1	7	7	5	2	6	1.2	5	0	2	0	1	1	13
CD97	26	37	Italian	3	4	1	1	39	4	1	0	0	1	1	1	1	1	1	0	0	0	1	1	1	0	0	0	1	4	1	0	NV	NV	1	0	1
CD29	26	40	Foreign	3	4	1	1	41	3	1	0	1	0	1	1	0	0	0	1	1	0	0	1	0	0	0	0	1	0	0	1	1	1	0	0	1	13	2	1	0	12	1	3	0	2	0	0	0	13
CD50	33	35	Foreign	3	4	0	1	45	4	1	0	1	1	1	1	1	1	1	1	1	0	0	1	1	0	0	0	1	0	0	0	0	0	0	0	1	4	5	4	1	3	2	4	1	0	0	1	1	14
[truncated: 180 more columns]
